# Supplementary material for: Growing the Rhinophorid Tree: Three New Species and Their Phylogenetic Implications (Diptera: Rhinophoridae)
Source: Insects. 2020 Nov 12;11(11):792. doi: 10.3390/insects11110792 (PMC7697584; doi:10.3390/insects11110792)
Supplement: Supplementary file 1 [file insects-11-00792-s001.zip]

Archive with 1 entries (1 files):
- insects-982529-supplementary.txt
