# Supplementary material for: Growing the Rhinophorid Tree: Three New Species and Their Phylogenetic Implications (Diptera: Rhinophoridae)
Source: Insects. 2020 Nov 12;11(11):792. doi: 10.3390/insects11110792 (PMC7697584; doi:10.3390/insects11110792)
Supplement: Supplementary file 1 [file insects-11-00792-s001.zip › insects-982529-supplementary.txt]

#NEXUS
[written Wed Oct 28 10:59:04 CET 2020 by Mesquite  version 3.6 (build 917) at LAPTOP-8P1SM7AO/151.100.154.16]

BEGIN TAXA;
	TITLE Taxa;
	DIMENSIONS NTAX=71;
	TAXLABELS
		Musca_spp. Calliphora_vomitoria Axinia_lucaris Axinia_disjuncta Bezzimyia_barbarista Bezzimyia_bisecta Bezzimyia_busckii Bezzimyia_hansoni Comoromyia_spA Comoromyia_spB Rhinodonia_antiqua Rhinodonia_flavicera Rhinopeza_gracilis Apomorphyto_inbio Bixinia_winckleri Bixinia_collessi Axinia_miranda Malayia_fuscinervis Melanophora_asetosa Melanophora_basilewskyi Melanophora_chia Melanophora_roralis Oplisa_tergestina Parazamimus_congolensis Paykullia_insularis Paykullia_maculata Phyto_adolescens Phyto_angustifrons Phyto_mambilla_sp._nov. Queximyia_flavipes Rhyncomya_impavida Rhinomorinia_sarcophagina Shannoniella_setinervis Stevenia_palermitana Stevenia_deceptoria Tricogena_rubricosa Acompomintho_lobata Tromodesia_angustifrons Trypetidomima_lutea Trypetidomima_fusca Ventrops_aethiopicus Ventrops_freidbergi Ventrops_hannemariae Ventrops_incisus Ventrops_intermedius Ventrops_milichioides Ventrops_stuckenbergi Bezzimyia_yepezi Rhinophora_lepida Baniassa_fascipennis Metoplisa_carbonaria Marshallicona_quitus Neotarsina_andina Neotarsina_caraibica Aporeomyia_elaphocera_sp._nov. Aporeomyia_antennalis Kinabalumyia_pinax Shannoniella_cuspidata Maurhinophora_indoceanica Macrotarsina_longimana Azaisia_sp. Melanomyiodes_capensis Cuterebra_sp. Eurychaeta_muscaria Macquartia_tenebrosa Lucilia_sericata Amenia_sp. Bengalia_sp. Melinda_gentilis Pollenia_paupera Baniassa_pennata_sp._nov. 
	;

END;


BEGIN CHARACTERS;
	TITLE  'Matrix in file "File S1_11Nov2019.txt"';
	DIMENSIONS  NCHAR=100;
	FORMAT DATATYPE = STANDARD RESPECTCASE GAP = - MISSING = ? SYMBOLS = "  0 1 2 3 4 5";
	CHARSTATELABELS 
		1 Postpedicel_branching_off_into_three_lobes /  absent present,
		2 'Arista, microtrichia length' /  shorter_than_maximum_diameter_of_arista distinctly_longer,
		3 'Male arista, microtrichia' /  'not bottlebrush-like' 'bottlebrush-like',
		4 'Arista, development' /  normally_developed not_developed,
		5 'Arista, setae' /  absent present_,
		6 'Arista, thickening' /  at_most_on_basal_fourth 'at least on basal 3/4',
		7 'first aristomere, length' /  'short, at most as long as wide' 'about 2-3- times as long as wide' at_least_4_times_as_long_as_wide,
		8 'Lunula, setae' /  bare with_setae,
		9 'Female, groove between fronto-orbital plate and parafacial' /  absent present,
		10 'Male, proclinate orbital setae' /  absent 'present, at least as long as frontal setae' 'present, distinctly shorter than frontal setae',
		11 'Female, proclinate orbital setae' /  absent 'present, at least as long as frontal setae' 'present, distinctly shorter than frontal setae',
		12 'Proclinate orbital setae, when present, number' /  one_or_two more_than_two,
		13 Vibrissal_triangle /  normal projected,
		14 'Shape of lower facial margin, shape' /  not_sunken 'deeply sunken (i.e. concave)',
		15 'Facial plate, shape' /  not_sunken deeply_sunken,
		16 'Facial plate, median carina' /  absent present,
		17 'Compound eye, posterior margin' /  not_indented indented_,
		18 'Parafacial, setosity' /  bare_in_ventral_half setose_in_ventral_half,
		19 'Parafacial setae, configuration' /  'short, scattered and proclinate' 'long, robust and medioclinate',
		20 'Frontal setae, orientation of dorsal-most pair' /  converging_in_the_middle_and_crossed 'sub-parallel',
		21 'Mouthparts, development' /  'normally developed (i.e. prementum between 2 and 6 times as long as wide)' 'both prementum and labella strongly reduced (vestigial)',
		22 Palpus /  normally_developed reduced absent,
		23 'Occiput, setae' /  'black, normal' 'pale and hair-like',
		24 'Postpronotal setae, number' /  'four (or more) setae' three_setae two_setae one_seta none,
		25 'Postpronotal setae, if three or more, position' /  'mid-basal seta in line, or nearly so, with inner and outer basal setae' 'mid-basal seta displaced anteriorly to line between inner and outer basal setae (i.e. three robust, basal setae in an almost right-angled triangle)',
		26 'First postsutural supra-alar seta, size' /  'present, about as long as notopleural setae' 'absent or very short and hair-like' 'strong, distinctly longer and thicker than notopleural setae',
		27 'Subscutellum, development' /  flat_or_concave moderately_swollen strongly_swollen,
		28 'Subscutellum, sclerotisation' /  not_fully_sclerotised entirely_sclerotised,
		29 'Scutellum, apical setae' /  present_ absent,
		30 'Katepimeron, setae' /  with_at_least_one_seta_anteriorly entirely_bare,
		31 Metathoracic_spiracular_lappets /  practically_absent 'small, sub-equal in size and directed outwards' 'unequal in size (posterior one distinctly larger) and both lappets closing the spiracle like an operculum',
		32 male_fore_tarsus /  normal laterally_compressed,
		33 Female_fore_tarsus /  normal laterally_compressed_,
		34 Shape_of_tibiae_of_mid_and_hind_legs /  normal laterally_compressed_and_distinctly_keeled_dorsally,
		35 Leg_chaetotaxy /  not_particularly_modified 'reduced and with almost no (strong) setae',
		36 'Hind coxa, posterodorsal margin' /  bare 'with (1-4) setae',
		37 'Lower calypter, shape' /  'semi-circular' 'tongue-shaped',
		38 long_thichia_along_margin_of_lower_calypter /  lower_calypter_without_long_trichia_along_lateral_margin lower_calypter_with_long_trichia_along_lateral_margin,
		39 'Female wing, development' /  normally_developed brachypterous micropterous,
		40 'Costa, indentation at level of R4+5' /  absent present_,
		41 'Male wing pattern, three distinct whitish spots' /  absent present,
		42 'Female wing pattern, posterodistal whitish spot' /  absent present_,
		43 'R1, dorsal setae' /  absent with_a_row_of_setulae_along_whole_length 'with 1-10 setae at most on apical fourth',
		44 'R4+5, dorsal setae' /  present absent,
		45 'R4+5, extent of dorsal setae, when present' /  only_at_base 'reaching at least crossvein r-m',
		46 Bend_of_M /  distinct not_distinct,
		47 'M, position of bend' /  well_removed_from_wing_margin very_close_to_wing_margin_but_distinct,
		48 'M, extent of distal part' /  not_vanishing_on_wing_margin gradually_vanishing_on_wing_membrane,
		49 'M, apical termination' /  'joining R4+5 so that cell r4+5 is closed ' 'joining costa, so that cell r4+5 is open',
		50 'dm-cu, inclination' /  forming_a_right_angle_with_proximal_section_of_CuA1 forming_an_acute_angle_with_proximal_section_of_CuA1,
		51 'CuA+CuP' /  not_reaching_wing_margin reaching_wing_margin,
		52 'Tergite 3, median marginal setae' /  present absent_or_very_short_and_recumbent,
		53 'Tergite 4, marginal setae' /  a_regular_row_of_more_or_less_erect_marginal_setae marginal_setae_absent_or_not_differentiated_from_general_abdominal_setulae,
		54 'Sternite 5, posteromedian notch' /  present_ absent,
		55 'Sternite 5, shape of transversal section' /  'U-shaped (i.e. folds up laterally)' almost_flat,
		56 'Sternite 5, median tooth-like apophysis on lateral lobe' /  absent present,
		57 'Tergite 6, median marginal setae' /  present absent,
		58 'Tergite 6, shape' /  'normal (plate-like)' posteriorly_indented divided_into_two_hemitergites 'reduced, absent',
		59 'Connection between tergite 6 and syntergosternite 7+8' /  membranous 'tergite 6 and syntergosternite 7+8 fused',
		60 'Connection between sternite 6 and syntergosternite 7+8 on right side' /  membranous_ fused_,
		61 'Cerci, shape' /  normally_developed 'short and sub-globular',
		62 'Cerci, medial connection' /  not_fused_at_all_medially at_least_partly_fused_medially,
		63 'Surstylus, shape' /  not_divided 'with a large base distally divided into a lateral, wide, rounded lobe and into a postero-median finger-like apophyses',
		64 'Surtsylus, bifid inner median extension' /  absent present,
		65 'Surstylus, setae on median extension' /  absent present,
		66 'Bacilliform sclerite and surstylus, connection' /  'articulated, not fused' firmly_fused,
		67 'Surstylus and epandrium, connection' /  membranous surstylus_and_epandrium_fused,
		68 'Hypandrial arms, shape' /  'firmly fused postero-medially, entirely encircling base of phallus' more_or_less_converging_medially_but_not_fused_medially,
		69 'Intermedium and pregonites, connection' /  'membranous (i.e, not fused)' 'sclerotised (i.e, fused)',
		70 'Postgonite, anterior seta' /  present absent,
		71 'Extension(s) of dorsal sclerite of distiphallus' /  present absent,
		72 'Extension(s) of dorsal sclerite of distiphallus, longitudinal division' /  'divided into two hemisclerites or at least partly unfused medially from each other (i.e. distally bifid)' 'entirely fused mid-dorsally from each other into a single sclerotisation, distally not bifid',
		73 'Extension(s) of dorsal sclerite of distiphallus, sclerotised connection with dorsal sclerite of basiphallus' /  present absent,
		74 Membranous_flag_distal_to_extension_of_dorsal_sclerite_of_distiphallus /  absent present,
		75 Median_process_of_ventral_sclerotisation_of_distiphallus /  present absent,
		76 'Median process of ventral sclerotisation of distiphallus, connection with ventral plate' /  'not interrupted, running from the ventral plate to tip of phallus' interrupted_proximally_and_not_connected_to_ventral_plate,
		77 'Median process of ventral sclerotisation of distiphallus, longitudinal division' /  not_divided_longitudinally divided_longitudinally,
		78 'Median process of ventral sclerotisation of distiphallus, length' /  normal 'very long (i.e., ending far beyond tip of acrophallus)',
		79 'Median process of ventral sclerite of distiphallus, asymmetry' /  absent present,
		80 'Acrophallus, shape' /  'simple, unmodified (with one opening)' 'distinctly tripartite (with three openings)',
		81 'Semi-cylindrical dorsal sclerite of acrophallus' /  absent present,
		82 'Distiphallus, helmet-shaped, partly sclerotized envelope' /  absent present,
		83 Ovipositor /  long_and_telescopic shortened,
		84 'First instar, labrum' /  'well-developed' reduced,
		85 Locomotory_behaviour_of_first_instar /  'creeping (peristalsis)' 'leech-like' somersaulting,
		86 'First instar, antenna' /  normally_developed long_and_tapering,
		87 'First instar, posterior part of anal division modified as a terminal sucker' /  no yes,
		88 'First instar, mandibles' /  'well-developed' reduced,
		89 'First instar, shape of mandible' /  'normal, hoo-like' toothed_or_serrated,
		90 'First instar, labrum, connection with cephaloskeleton' /  not_fused fused,
		91 'First instar, body shape' /  subfusiform slightly_flattened_dorsoventrally,
		92 'First instar, parastomal bar of cephaloskeleton' /  reduced_or_not_elongated long_and_slender,
		93 'First instar, longitudinal incision on parastomal bar of cephaloskeleton' /  absent present,
		94 'First instar, fleshy protuberances (= prolegs) on segments ' /  absent present,
		95 'First instar, shape of ventral parto of pseudocephalon' /  'normal (i.e., not elongated)' elongated,
		96 'First instar, longitudinal cuticular ridges posteroventrally on anal division' /  absent present,
		97 'First instar, tongue-like projection posterodorsally on anal division' /  absent present,
		98 'First instar, pair of more or less elongated or globular vesicles posteroventrally on anal division' /  absent present,
		99 'First instar, shape of posteroventral vesicles, is present' /  'sub-globular' long_and_tapering,
		100 'First instar, mandible, number of teeth (if present)' /  two three_or_more ; 
	MATRIX
	Musca_spp.                      0100010000--000000-1000100000100000000000001-00010001???????-000-101-1------------?0?00000010000010-
	Calliphora_vomitoria            010000000010000000-00010000?0020000000000000000010010000000000000001000000000000000000000000000000??
	Axinia_lucaris                  000001000110001101000002-1100100101010000001-1-010011001000101100011110100000000000????????????????1
	Axinia_disjuncta                0--10??0?1?0000100-00?04-1100100?01010?00?01-1-01001100000000110011011010000000000??????????????????
	Bezzimyia_barbarista            00001101100-111000-00002-1100111100010000011---1-00110000000000000110000001????0001?????????????????
	Bezzimyia_bisecta               00000100000-001000-01002-1101110100110?00?000--1-10000100000000001110101001????0000?????????????????
	Bezzimyia_busckii               00000101100-111000-00002-1100111100010000011---1-001100001000000001100000001000000??????????????????
	Bezzimyia_hansoni               00000100000-001000-01002-1101110?00110200?000--1-10000100000000001110101001????0000?????????????????
	Comoromyia_spA                  00000000011000000{0 1}000002-2101110000010000000000010000000000000011001000000010000000?????????????????
	Comoromyia_spB                  000000000110000000-00002-2101110000010000000000010010000000000011001000000010000000?????????????????
	Rhinodonia_antiqua              000000000110000100-00002-0100110000010000001-1-010010000000011000011000100000000000?????????????????
	Rhinodonia_flavicera            00000100?1?0000100-00002-0100110?00010?00?01-1-01001000000001100001100010000000000??????????????????
	Rhinopeza_gracilis              00000100?0??000000-01003-1100100?01010?00?0001-010000000????0000001100000001000000??????????????????
	Apomorphyto_inbio               00000001000-00000{0 1}000002-1100110100010000001-00010011010000000000111000000010000000?????????????????
	Bixinia_winckleri               00000100000-000100-00002-1110111101110000001-01010111000100000000101010000000000000?????????????????
	Bixinia_collessi                00000100?00-000100-00002-1110110?01110000001-01010011000100000000101010000000000000?????????????????
	Axinia_miranda                  00000?00?2?0001100-00?03-110010??01010?00?01-1-010011000000101100111??1??000000000??????????????????
	Malayia_fuscinervis             00000100011001100{0 1}0{0 1}0001011001100001100000000000101000000000000000010000001????0001?????????????????
	Melanophora_asetosa             011000000111000000-11?02-11011100000100000000--1-0010000000000000001000100000000001?????????????????
	Melanophora_basilewskyi         01100000?111000000-11?03-1101100?01010?000101--1-0011000000001001011011??000000000??????????????????
	Melanophora_chia                011000000111000000-10002-1100110000010010100000000000000000000000001000100000000000?????????????????
	Melanophora_roralis             011000000111000000-10002-1100110000010010100000000000000000000000001000100000000001121101?0110011001
	Oplisa_tergestina               010000000110000000-0000110100110000010000000000010000000000000000101100001000001000111101?1101000100
	Parazamimus_congolensis         000000010110000001000002-1100010000010000000000010110000000000000001010000010000000?????????????????
	Paykullia_insularis             000000000010000000-00002-1100110000010000000000000000110000000000001010010000000001121101?0110011001
	Paykullia_maculata              000000000110000000-00002-1100110000010000000000000000110000000000001000010000000001121101?0110011001
	Phyto_adolescens                00000001001000000100000100100010000010000000000000000000000000000001000000010000000121101?0110011001
	Phyto_angustifrons              00000001001000000110000100100010000010000000000000000000000000000001000000010000000121101?0110011001
	Phyto_mambilla_sp._nov.         01100001?0?-000000?00002?0100?10?00010?00?0000001000000000000000000100000001000000??????????????????
	Queximyia_flavipes              010000000010000000-0000112100010000010000000000010000000?30000000100000100000001000?????????????????
	Rhyncomya_impavida              000000000011000000-00011000?0020000010000000000010011000?30000000001000100000000000?0???????????????
	Rhinomorinia_sarcophagina       010000000010000000-0000110100110000010000000000010000000000000001100000001000001000111101?1101000100
	Shannoniella_setinervis         0000011002?1111000-00002-1101101?00011001?1010001100000002000000011100010000100000??????????????????
	Stevenia_palermitana            00000000001000000110000010100110000010000000000000000000000000000101100001010001000111101?1101000100
	Stevenia_deceptoria             00000000011000000110000011100110000010000000000000000000000000000101100001010001000111101?1101000100
	Tricogena_rubricosa             00000000011000000110000011100110000010000000000010000000000000000101100001010001000111101?1101000100
	Acompomintho_lobata             000001000110000001100002-0100110000010000000000000000000??0?00000101?00000010001000?????????????????
	Tromodesia_angustifrons         010000000010000000-00002-1100110000010000000000010000000000000001101000000000000000?????????????????
	Trypetidomima_lutea             01000000000-000000-00002-1100110100011001020000011000000?3?000000111?00100001000000?????????????????
	Trypetidomima_fusca             01000000000-000000-00002-0100110100011001020000011000000?3?000000111?00100001000000?????????????????
	Ventrops_aethiopicus            00000000?1?100000100000101100110000010?00?000--1-000000000000000010100010000000010??????????????????
	Ventrops_freidbergi             00000000?1?100000101000101100110?00010?00?000--1-000000000000000010100010000000010??????????????????
	Ventrops_hannemariae            000000000111000001000002-1100110000010000000000010000000100000000101000100001110100?????????????????
	Ventrops_incisus                010000000111000010-00002-1100110000010000?00000010000000120000000101000100000000100?????????????????
	Ventrops_intermedius            000000000111000001000002-1100110000010000?00000010000000100000000101000100001110100?????????????????
	Ventrops_milichioides           010000000111000010-00002-1100110000010000000000010000000120000000101000100000000100?????????????????
	Ventrops_stuckenbergi           00000000?1?100000111000101100110000010?00?0000000000000010000000010100010000110010??????????????????
	Bezzimyia_yepezi                00000000000?000000-00002-11001200001100000000--1-00000000010000011110101001????0001111101?0101100110
	Rhinophora_lepida               000000010010000001010002-1100110000010000000000000000000100000001001000100000000000111101?1101000100
	Baniassa_fascipennis            000000010010000001000002-{0 1}100021100010000000000000010000000000001001000000000000000?????????????????
	Metoplisa_carbonaria            00000000011{0 1}000000-00002-11001100000100000000000100100000200000001000000{0 1}1010001000?????????????????
	Marshallicona_quitus            01100000?1?1000000-00002-1100100?00010?00?21-0001101100012000000010111010000100000??????????????????
	Neotarsina_andina               00000000100?000000-00102-1100101110010000021-0-010011000000100000011010010000000000?????????????????
	Neotarsina_caraibica            00000000100?000000-00102-1100111110010000001-0-010011000010100000011010010000000000?????????????????
	Aporeomyia_elaphocera_sp._nov.  1000012?00?-001000-01002-1100100?00010?00?01-1-0101000100010010010010100001----000??????????????????
	Aporeomyia_antennalis           10001120?0?-001000-01002-1100100?00010?00?1011-0101000100010010010010100001----000??????????????????
	Kinabalumyia_pinax              000001200110000100-?0102-1100100?00010?00?01-1-010100100001101000001010000011000011?????????????????
	Shannoniella_cuspidata          000001100221111000-00002-110110110001100101010001101100002000000011100010000100000??????????????????
	Maurhinophora_indoceanica       000000000?10011000-002011210002?00001000?010100010000????????????????????????????00?????????????????
	Macrotarsina_longimana          000000000110000000?00002-1100111000010000000000010000000000000000101100000000001000?????????????????
	Azaisia_sp.                     000000000110000000?00002-1100111?000100000000000100000000000000001111000010000010?0?????????????????
	Melanomyiodes_capensis          000000000010000000-00002-11001100000100000000000000100000000000011010?000000000000??????????????????
	Cuterebra_sp.                   01000000000-000100--12-4-1001120000010000001-0001001111010001000-001--00001----000??????????????????
	Eurychaeta_muscaria             011000100111000001110000000001200001000000000000100000000?000000-00110000000000000???????0??????????
	Macquartia_tenebrosa            001000000011000000-0000100200120000000000000000010000???????0000-0010-------------??????????????????
	Lucilia_sericata                0100000000?0000000-000000000002000000?000000000010010000????0000-10100000000000000?0?0000001000?00--
	Amenia_sp.                      01000000000-000100-100000000002000010000000000001000000000000000-0010000001----000??????????????????
	Bengalia_sp.                    01000000?0??000000-10103-1000120?00000?00?00000010011110----0000-1010000101-------?0?0000001000?010-
	Melinda_gentilis                01000000001000?000-0?2000000012000000?00000000001001000000000000-1010000001----00001?0000100100?0??1
	Pollenia_paupera                010000000010000100-0000100000110000000000000000000011???????0000-00100000001000000???0000000000?0??-
	Baniassa_pennata_sp._nov.       01100001001000000000000102100020100010000000000010110000000000001101000000000000000?????????????????

;

END;
BEGIN ASSUMPTIONS;
	TYPESET * UNTITLED   =  unord:  1- 100;

END;

BEGIN MESQUITECHARMODELS;
	ProbModelSet * UNTITLED   =  'Mk1 (est.)':  1- 100;
END;

Begin MESQUITE;
		MESQUITESCRIPTVERSION 2;
		TITLE AUTO;
		tell ProjectCoordinator;
		timeSaved 1603879144653;
		getEmployee #mesquite.minimal.ManageTaxa.ManageTaxa;
		tell It;
			setID 0 2721347045412846661;
			tell It;
				setDefaultOrder  58 0 1 2 3 4 5 6 7 8 9 10 11 12 13 14 15 16 17 18 19 20 21 22 23 24 25 26 69 27 28 29 30 31 32 33 34 35 36 37 38 39 40 41 42 43 44 45 46 47 48 49 50 51 67 70 52 53 54 55 56 57 59 60 61 62 63 64 65 66 68;
				attachments ;
			endTell;
		endTell;
		getEmployee #mesquite.charMatrices.ManageCharacters.ManageCharacters;
		tell It;
			setID 0 2600921907449005192;
			tell It;
				setDefaultOrder  99 0 1 2 3 4 5 6 7 8 9 10 11 12 13 14 15 16 17 18 19 20 21 22 23 24 25 26 27 28 29 30 31 32 33 34 35 36 37 38 39 40 41 42 43 44 45 46 47 48 49 50 51 52 53 54 55 56 57 58 59 60 61 62 63 64 65 66 67 68 69 70 71 72 73 74 75 76 77 78 79 80 81 82 83 84 85 86 87 88 89 90 91 92 93 94 95 96 97 98;
				attachments ;
			endTell;
			mqVersion 360;
			checksumv 0 3 3303900392 null  getNumChars 100 numChars 100 getNumTaxa 71 numTaxa 71   short true   bits 2305843009213693983   states 31   sumSquaresStatesOnly 11672.0 sumSquares -3.2281802128991715E19 longCompressibleToShort false usingShortMatrix true   NumFiles 1 NumMatrices 1;
			mqVersion;
		endTell;
		getWindow;
		tell It;
			suppress;
			setResourcesState false false 133;
			setPopoutState 300;
			setExplanationSize 0;
			setAnnotationSize 0;
			setFontIncAnnot 0;
			setFontIncExp 0;
			setSize 1366 649;
			setLocation -8 0;
			setFont SanSerif;
			setFontSize 10;
			getToolPalette;
			tell It;
			endTell;
			desuppress;
		endTell;
		getEmployee  #mesquite.charMatrices.BasicDataWindowCoord.BasicDataWindowCoord;
		tell It;
			showDataWindow #2600921907449005192 #mesquite.charMatrices.BasicDataWindowMaker.BasicDataWindowMaker;
			tell It;
				getWindow;
				tell It;
					getTable;
					tell It;
						rowNamesWidth 112;
					endTell;
					setExplanationSize 50;
					setAnnotationSize 20;
					setFontIncAnnot 0;
					setFontIncExp 0;
					setSize 1233 557;
					setLocation -8 0;
					setFont SanSerif;
					setFontSize 10;
					getToolPalette;
					tell It;
						setTool mesquite.charMatrices.BasicDataWindowMaker.BasicDataWindow.ibeam;
					endTell;
					setActive;
					setTool mesquite.charMatrices.BasicDataWindowMaker.BasicDataWindow.ibeam;
					colorCells  #mesquite.charMatrices.NoColor.NoColor;
					colorRowNames  #mesquite.charMatrices.TaxonGroupColor.TaxonGroupColor;
					colorColumnNames  #mesquite.charMatrices.CharGroupColor.CharGroupColor;
					colorText  #mesquite.charMatrices.NoColor.NoColor;
					setBackground White;
					toggleShowNames on;
					toggleShowTaxonNames on;
					toggleTight off;
					toggleThinRows off;
					toggleShowChanges on;
					toggleSeparateLines off;
					toggleShowStates on;
					toggleAutoWCharNames on;
					toggleAutoTaxonNames off;
					toggleShowDefaultCharNames off;
					toggleConstrainCW on;
					toggleBirdsEye off;
					toggleShowPaleGrid off;
					toggleShowPaleCellColors off;
					toggleShowPaleExcluded off;
					togglePaleInapplicable on;
					togglePaleMissing off;
					toggleShowBoldCellText off;
					toggleAllowAutosize on;
					toggleColorsPanel off;
					toggleDiagonal on;
					setDiagonalHeight 80;
					toggleLinkedScrolling on;
					toggleScrollLinkedTables off;
				endTell;
				showWindow;
				getWindow;
				tell It;
					forceAutosize;
				endTell;
				getEmployee #mesquite.charMatrices.AlterData.AlterData;
				tell It;
					toggleBySubmenus off;
				endTell;
				getEmployee #mesquite.charMatrices.ColorByState.ColorByState;
				tell It;
					setStateLimit 9;
					toggleUniformMaximum on;
				endTell;
				getEmployee #mesquite.charMatrices.ColorCells.ColorCells;
				tell It;
					setColor Red;
					removeColor off;
				endTell;
				getEmployee #mesquite.categ.StateNamesEditor.StateNamesEditor;
				tell It;
					makeWindow;
					tell It;
						setExplanationSize 30;
						setAnnotationSize 20;
						setFontIncAnnot 0;
						setFontIncExp 0;
						setSize 1233 577;
						setLocation -8 0;
						setFont SanSerif;
						setFontSize 10;
						getToolPalette;
						tell It;
							setTool mesquite.categ.StateNamesEditor.StateNamesWindow.ibeam;
						endTell;
						rowsAreCharacters on;
						toggleConstrainChar on;
						toggleConstrainCharNum 3;
						togglePanel off;
						toggleSummaryPanel off;
					endTell;
					showWindow;
				endTell;
				getEmployee #mesquite.categ.StateNamesStrip.StateNamesStrip;
				tell It;
					showStrip off;
				endTell;
				getEmployee #mesquite.charMatrices.AnnotPanel.AnnotPanel;
				tell It;
					togglePanel off;
				endTell;
				getEmployee #mesquite.charMatrices.CharReferenceStrip.CharReferenceStrip;
				tell It;
					showStrip off;
				endTell;
				getEmployee #mesquite.charMatrices.QuickKeySelector.QuickKeySelector;
				tell It;
					autotabOff;
				endTell;
				getEmployee #mesquite.charMatrices.SelSummaryStrip.SelSummaryStrip;
				tell It;
					showStrip off;
				endTell;
				getEmployee #mesquite.categ.SmallStateNamesEditor.SmallStateNamesEditor;
				tell It;
					panelOpen true;
				endTell;
			endTell;
		endTell;
		endTell;
end;
